# Supplementary material for: Defect Engineering in Laser-Induced Graphene (LIG) Through Temperature Control: A Reactive Molecular Dynamics Study
Source: Molecules. 2025 Nov 10;30(22):4344. doi: 10.3390/molecules30224344 (PMC12655355; doi:10.3390/molecules30224344)
Supplement: Supplementary file 1 [file molecules-30-04344-s001.zip]

Archive with 6 entries (6 files):
- supporting.pdf
- Video S1. PI-2500K.gif
- Video S2. PI-2750K.gif
- Video S3. PI-3000K.gif
- Video S4. PI-3250K.gif
- Video S5. PI-3500K.gif
